# Supplementary material for: Quality of Protein Isolates and Hydrolysates from Baltic Herring (Clupea harengus membras) and Roach (Rutilus rutilus) Produced by pH-Shift Processes and Enzymatic Hydrolysis
Source: Foods. 2022 Jan 15;11(2):230. doi: 10.3390/foods11020230 (PMC8775156; doi:10.3390/foods11020230)
Supplement: Supplementary file 1 [file foods-11-00230-s001.zip]

Archive with 1 entries (1 files):
- foods-1521947-supplementary.pdf
